# Supplementary material for: Environmental Drivers of Trace Element Variability in Hypnum cupressiforme Hedw.: A Cross-Regional Moss Biomonitoring Study in Georgia and the Republic of Moldova
Source: Plants (Basel). 2025 Jul 3;14(13):2040. doi: 10.3390/plants14132040 (PMC12252356; doi:10.3390/plants14132040)
Supplement: Supplementary file 1 [file plants-14-02040-s001.zip]

Archive with 1 entries (1 files):
- plants-3689722-supplementary.pdf
